# Supplementary material for: Advanced High‐Throughput Root Phenotyping and GWAS Identifies Key Genomic Regions in Cowpea During Vegetative Growth Stage
Source: Physiol Plant. 2025 Jul 3;177(4):e70375. doi: 10.1111/ppl.70375 (PMC12232088; doi:10.1111/ppl.70375)
Supplement: Supplementary file 3 — Table S1. The list of countries of origin for the germplasm. [file PPL-177-e70375-s003.xlsx]

## Sheet: Table S1
Table S1. The list of countries of origin for the germplasm
No	IT	Temporary number	Country of origin	Continents
1	100897		KOR	Asia
2	101007		KOR	Asia
3	101037		KOR	Asia
4	101364		KOR	Asia
5	101440		KOR	Asia
6	102338		KOR	Asia
7	102339		KOR	Asia
8	102604		KOR	Asia
9	102616		KOR	Asia
10	102650		KOR	Asia
11	102656		KOR	Asia
12	102675		KOR	Asia
13	102688		KOR	Asia
14	102813		KOR	Asia
15	102869		KOR	Asia
16	103347		KOR	Asia
17	103355		KOR	Asia
18	103432		KOR	Asia
19	103435		KOR	Asia
20	103724		KOR	Asia
21	103758		KOR	Asia
22	103765		KOR	Asia
23	103958		KOR	Asia
24	104155		KOR	Asia
25	104192		KOR	Asia
26	104202		KOR	Asia
27	105294		KOR	Asia
28	105593		KOR	Asia
29	105635		KOR	Asia
30	109020		KOR	Asia
31	111099		KOR	Asia
32	112880		KOR	Asia
33	113005		KOR	Asia
34	113117		KOR	Asia
35	113164		KOR	Asia
36	121918		NGA	Africa
37	121919		NGA	Africa
38	121921		NGA	Africa
39	121922		NGA	Africa
40	121923		NGA	Africa
41	121924		NGA	Africa
42	121925		NGA	Africa
43	121927		NGA	Africa
44	136337		NPL	Asia
45	136349		NPL	Asia
46	136351		NPL	Asia
47	136353		NPL	Asia
48	136354		NPL	Asia
49	136360		NPL	Asia
50	136365		NPL	Asia
51	145390		NGA	Africa
52	161216		KOR	Asia
53	162768		KOR	Asia
54	168029		KOR	Asia
55	168030		KOR	Asia
56	168031		KOR	Asia
57	175978		KOR	Asia
58	175980		KOR	Asia
59	178409		KOR	Asia
60	178448		KOR	Asia
61	180725		EGY	Africa
62	180838		KOR	Asia
63	183790		AUS	Australia
64	185586		KOR	Asia
65	185587		KOR	Asia
66	185595		KOR	Asia
67	185597		KOR	Asia
68	185603		KOR	Asia
69	186379		KOR	Asia
70	188089		CHN	Asia
71	189628		CHN	Asia
72	189629		JPN	Asia
73	191142		KOR	Asia
74	191669		THA	Asia
75	195074		KOR	Asia
76	195139		KOR	Asia
77	195150		KOR	Asia
78	195152		KOR	Asia
79	195329		KOR	Asia
80	195385		KOR	Asia
81	195429		KOR	Asia
82	195482		KOR	Asia
83	195586		KOR	Asia
84	199260		COL	South America
85	200324		NPL	Asia
86	200332		NPL	Asia
87	200340		NPL	Asia
88	201045	701177	PHL	Asia
89	201046	701178	PHL	Asia
90	201047	701179	PHL	Asia
91	208367	710481	IND	Asia
92	208369	710509	IND	Asia
93	208519	709927	KOR	Asia
94	208879	801170	KOR	Asia
95	209352	805084	KOR	Asia
96	209353	805085	KOR	Asia
97	212127	K003895	THA	Asia
98	212128	K011586	KOR	Asia
99	215352	711102	KOR	Asia
100	216198	K011591	KOR	Asia
101	216800	710036	KOR	Asia
102	216803	712214	KOR	Asia
103	216823	902140	KOR	Asia
104	216889	K002986	UZB	Asia
105	216932	K016563	KOR	Asia
106	216981	910456	KOR	Asia
107	216984	911143	KOR	Asia
108	217355	800559	KOR	Asia
109	217855	910031	KOR	Asia
110	217942	K037276	KOR	Asia
111	217943	K037277	KOR	Asia
112	217966	K041674	KOR	Asia
113	218033	K019213	THA	Asia
114	218574	K112125	JPN	Asia
115	220690	K134400	KOR	Asia
116	220691	K134401	KOR	Asia
117	223579	K143116	UZB	Asia
118	223973	K151786	PAK	Asia
119	224613	K019214	THA	Asia
120	228627	K133574	KGZ	Asia
121	228950	K157274	MMR	Asia
122	236189	709945	KOR	Asia
123	236192	709964	KOR	Asia
124	236221	801172	KOR	Asia
125	236285	910423	KOR	Asia
126	236305	K002590	KOR	Asia
127	236464	K011664	KOR	Asia
128	236563	K021644	CHN	Asia
129	236673	K041669	KOR	Asia
130	236776	K112127	JPN	Asia
131	237041	K134793	BGR	Europe
132	237042	K134794	BGR	Europe
133	237051	K135662	KOR	Asia
134	237062	K135697	KOR	Asia
135	237293	K142951	KGZ	Asia
136	237294	K143115	UZB	Asia
137	237300	K144865	CHN	Asia
138	237411	K146842	BGR	Europe
139	237414	K146854	BGR	Europe
140	237415	K146862	BGR	Europe
141	237450	K147458	KOR	Asia
142	237451	K147463	KOR	Asia
143	237452	K147473	KOR	Asia
144	237453	K147504	KOR	Asia
145	237558	K151335	KOR	Asia
146	237559	K151336	KOR	Asia
147	237833	K167006	MMR	Asia
148	270045	K206290	MMR	Asia
149	270046	K206342	MMR	Asia
150	270047	K206305	MMR	Asia
151	278458	K146851	BGR	Europe
152	278792	K187740	CHN	Asia
153	301844	K177668	KOR	Asia
154	319376	K254375	GEO	Africa
155	319377	K254399	GEO	Africa
156	319378	K254431	GEO	Africa
157		K001922	ZAF	Africa
158		K001924	UGA	Africa
159		K001940	CIV	Africa
160	346005	K001944	CIV	Africa
161		K002018	TGO	Africa
162		K002025	BEN	Africa
163		K002027	BEN	Africa
164		K002089	GHA	Africa
165		K002116	EGY	Africa
166		K002118	EGY	Africa
167		K002137	TGO	Africa
168		K002140	TZA	Africa
169		K002184	SDN	Africa
170		K002185	SDN	Africa
171		K002197	GIN	Africa
172	346008	K002208	NGA	Africa
173	346009	K002211	SEN	Africa
174	346010	K002321	CMR	Africa
175		K002329	COG	Africa
176		K002330	COG	Africa
177	346011	K002335	TZA	Africa
178	346012	K002345	MWI	Africa
179		K002354	SOM	Africa
180		K002355	SOM	Africa
181	346013	K201403	KOR	Asia
182	346014	K264451	KOR	Asia
183	346015	K269562	KEN	Africa
184	346016	K269563	BFA	Africa
185		K269564	BFA	Africa
186	346017	K270198	KEN	Africa
187	346018	K270220	KEN	Africa
188	346019	K270246	KEN	Africa
189	346020	K273499	KOR	Asia
190		710508	IND	Asia
191		910684	MYS	Asia
192		K013520	ITA	Europe
193		K134147	TUR	Europe
194		K166726	VNM	Asia
195		K205975	KHM	Asia
196		K206640	IND	Asia
197		K214021	IDN	Asia
198		K214022	IDN	Asia
199		K214023	IDN	Asia
200		K226668	IND	Asia
201		K253381	USA	North America
202		K253387	USA	North America
203		K253388	USA	North America
204		K253395	USA	North America
205		K253399	MNG	Asia
206		K253407	RUS	Europe
207		K253408	UKR	Europe
208		K253409	UKR	Europe
209		K253411	RUS	Europe
210		K253413	AFG	Asia
211		K253418	AFG	Asia
212		K256189	USA	North America
213		K257277	GEO	Africa
214		K261410	KGZ	Asia
215		K261418	KGZ	Asia
216		K261433	KGZ	Asia
217		K262411	LAO	Asia
218		K262419	LAO	Asia
219		K263595	BTN	Asia
220		K263597	BTN	Asia
221		K266460	GEO	Africa
222		K266498	GEO	Africa
