# Supplementary material for: Advanced High‐Throughput Root Phenotyping and GWAS Identifies Key Genomic Regions in Cowpea During Vegetative Growth Stage
Source: Physiol Plant. 2025 Jul 3;177(4):e70375. doi: 10.1111/ppl.70375 (PMC12232088; doi:10.1111/ppl.70375)
Supplement: Supplementary file 4 — Table S2. The putative candidate genes are related directly and indirectly to four root traits. [file PPL-177-e70375-s002.xlsx]

## Sheet: Table S2
Table S2. The putative candidate genes are related directly and indirectly to four root traits
Traits	Gene name	Chromosome	Start (bp)	End (bp)	Gene annotation function
SA	Vigun03g133350	VU03	13067524	13068202	Phosphoenolpyruvate carboxylase / Phosphoenolpyruvic carboxylase
	Vigun03g133400	VU03	13074648	13082167	Brassinosteroid insensitive 1-associated receptor kinase 1 (BAK1)
	Vigun03g133500	VU03	13089755	13091381	Brassinosteroid Insensitive 1-Associated Receptor Kinase 1-Related
	Vigun03g133550	VU03	13091381	13092828	Brassinosteroid Insensitive 1-Associated Receptor Kinase 1-Related
	Vigun03g133600	VU03	13095227	13101529	brassinosteroid insensitive 1-associated receptor kinase 1 (BAK1)
	Vigun03g133700	VU03	13107717	13112048	Beta-D-xylosidase 4 (XYL4)
	Vigun03g133800	VU03	13130974	13135944	EMB|CAB89363.1
	Vigun03g133900	VU03	13136345	13139203	None define
	Vigun03g134000	VU03	13138757	13141597	15-cis-phytoene desaturase / Plant-type phytoene desaturase
	Vigun03g134101	VU03	13142776	13149271	Dynamin // Dynamin-Like Protein Arc5
	Vigun03g134200	VU03	13150720	13152784	Protein kinase domain (Pkinase) // Legume lectin domain (Lectin_legB)
	Vigun03g134300	VU03	13165009	13166907	No apical meristem (NAM) protein (NAM)
	Vigun03g134400	VU03	13169760	13173604	Mitochondrial carnitine-acylcarnitine carrier protein // Mitochondrial carrier protein
	Vigun03g134500	VU03	13181045	13182690	Large subunit ribosomal protein L44e (RPL44)
	Vigun03g134600	VU03	13182822	13185604	Clathrin Assembly Protein // Subfamily Not Named
	Vigun03g134800	VU03	13209326	13212893	Protein of unknown function (DUF1499) (DUF1499)
	Vigun03g135100	VU03	13227753	13232844	ATP-dependent DNA helicase 2 subunit 2 (XRCC5, KU80, G22P2)
	Vigun03g135150	VU03	13234773	13236188	None define
	Vigun03g135200	VU03	13257365	13258142	None define
	Vigun03g135300	VU03	13270861	13271473	None define
	Vigun03g135400	VU03	13274617	13278258	tRNA (guanine(10)-N(2))-methyltransferase
	Vigun03g135500	VU03	13283406	13285614	Heterogeneous Nuclear Ribonucleoprotein G (RBMX, HNRNPG)
	Vigun03g135601	VU03	13285734	13286304	None define
	Vigun03g135700	VU03	13293065	13293944	Vacuolar Iron Transporter Homolog 2.1
	Vigun11g087900	VU11	26297751	26297970	None define
	Vigun11g088000	VU11	26310479	26311278	None define
	Vigun11g088100	VU11	26340210	26344619	Protein of unknown function (DUF688)
	Vigun11g088200	VU11	26357258	26368536	Serine/Threonine Kinase-Related
	Vigun11g088300	VU11	26368582	26373196	F-Box/Lrr-Repeat Protein 18
TN	Vigun03g236900	VU03	39436153	39438705	BURP domain (BURP)
	Vigun03g237000	VU03	39457692	39462481	BURP domain (BURP)
	Vigun03g237100	VU03	39466922	39477477	23s rRNA Methyltransferase
	Vigun03g237200	VU03	39478924	39497883	Ubiquitin-like-specific protease 1C/D
	Vigun03g345100	VU03	54426381	54427135	None define
	Vigun03g345200	VU03	54431865	54438971	Serine/threonine kinase 16
	Vigun03g345300	VU03	54441667	54449323	Agmatine deiminase
	Vigun03g345400	VU03	54459233	54472599	Uncharacterized protein of the uridine kinase family
	Vigun03g345500	VU03	54479826	54488444	Phenylalanyl-tRNA synthetase beta chain (FARSB, pheT)
	Vigun03g345600	VU03	54490611	54491373	None define
	Vigun03g345700	VU03	54497566	54499976	Mis12 protein (Mis12)
	Vigun03g345800	VU03	54503286	54504670	Tetraspanin family (Tetraspannin)
	Vigun03g345900	VU03	54505883	54509204	Protein of unknown function (DUF3353)
	Vigun03g346000	VU03	54515481	54517843	None define
	Vigun03g346100	VU03	54523405	54524460	Shn Shine , Dna Binding / Transcription Factor
FN	Vigun02g153800	VU02	30034316	30036581	Transcription Factor Rax1-Related
	Vigun02g153900	VU02	30042778	30052096	Branched-Chain-Amino-Acid Aminotransferase 3, Chloroplastic
	Vigun02g154000	VU02	30065608	30067441	Homeobox-Leucine Zipper Protein Hat9
	Vigun02g154100	VU02	30077959	30078157	None define
	Vigun02g154200	VU02	30083802	30085766	Xyloglucan Endotransglucosylase/Hydrolase Protein 6-Related
	Vigun03g423600	VU03	62913605	62915649	Atrophin-Related
	Vigun03g423700	VU03	62915649	62919413	Atrophin-Related
	Vigun08g167400	VU08	33884817	33885759	Expressed Protein
	Vigun08g167500	VU08	33893004	33895695	Weak chloroplast movement under blue light (WEMBL)
	Vigun08g167600	VU08	33896533	33901565	Indole-3-glycerol-phosphate synthase / Indoleglycerol phosphate synthetase
	Vigun08g167700	VU08	33902974	33905171	Protein transport protein SEC61 subunit gamma and related proteins (SEC61G, SSS1, secE)
SA, Surface area; RV, Root volume; TN, Tip number; and FN, Fork Number.
